# Supplementary material for: Depletion of CD4 and CD8 T Cells Reduces Acute Disease and Is Not Associated with Hearing Loss in ML29-Infected STAT1-/- Mice
Source: Biomedicines. 2022 Sep 29;10(10):2433. doi: 10.3390/biomedicines10102433 (PMC9598517; doi:10.3390/biomedicines10102433)
Supplement: Supplementary file 1 [file biomedicines-10-02433-s001.zip]

Archive with 1 entries (1 files):
- biomedicines-1925713-supplementary.pdf
